# Supplementary material for: Level-Dependent Subcortical Electroencephalography Responses to Continuous Speech
Source: eNeuro. 2024 Aug 23;11(8):ENEURO.0135-24.2024. doi: 10.1523/ENEURO.0135-24.2024 (PMC11351020; doi:10.1523/ENEURO.0135-24.2024)
Supplement: Extended Data 1 — Download Extended Data 1, ZIP file. [file eneuro-11-ENEURO.0135-24.2024-s013.zip]

Archive with 8 entries (8 files):
- clicks.py
- main_clicks.ipynb
- main_speech.ipynb
- pathnames.py
- plotting.py
- post_analysis.ipynb
- TRFs.py
- utils.py
