# Supplementary material for: Level-Dependent Subcortical Electroencephalography Responses to Continuous Speech
Source: eNeuro. 2024 Aug 23;11(8):ENEURO.0135-24.2024. doi: 10.1523/ENEURO.0135-24.2024 (PMC11351020; doi:10.1523/ENEURO.0135-24.2024)
Supplement: Extended Data 1 — Download Extended Data 1, ZIP file. [file eneuro-11-ENEURO.0135-24.2024-s013.zip › main_clicks.ipynb]

# %% [markdown]
# imports

# %% [code]
%matplotlib inline
import eelbrain as eel
import numpy as np
import scipy, pathlib, importlib, mne, time, os, sys
from tqdm import tqdm
import matplotlib.pyplot as plt
import clicks, utils
from pathnames import *
mne.set_log_level(verbose='error')
dBstrs=['66dB', '54dB', '42dB', '30dB']

# %% [markdown]
# Run clicks

# %% [code]
importlib.reload(clicks)

click_path.mkdir(parents=True, exist_ok=True)

subjects = [f'TP{i:04d}' for i in range(1, 25)]

for subject in tqdm(subjects):
    subj_path = rawdata_path / subject
    eegfilename = f'{subject}_clicks.bdf'
    if subject == 'TP0007': 
        blockidxs=[0, 2, 3, 4, 5]
        N = 5279
    else: 
        blockidxs = [0, 1, 2, 3, 4]
        N = -1
    if subject == 'TP0004':
        refc = ['EXG2', 'EXG2']
    else:
        refc = ['EXG1', 'EXG2']
    res_dict, eegtrials, eegs1, ergs1, triggersA, Ts = clicks.run_clicks_on_eegfile(eegfilename, subj_path, click_path, fsds=4096, hp=30, lp=1000, savestr=f'{subject}_ERP', force_make=True, N=N, blockidxs=blockidxs, refc=refc, notchflag=True, plotflag=True)

# %% [code]
