# Supplementary material for: Level-Dependent Subcortical Electroencephalography Responses to Continuous Speech
Source: eNeuro. 2024 Aug 23;11(8):ENEURO.0135-24.2024. doi: 10.1523/ENEURO.0135-24.2024 (PMC11351020; doi:10.1523/ENEURO.0135-24.2024)
Supplement: Extended Data 1 — Download Extended Data 1, ZIP file. [file eneuro-11-ENEURO.0135-24.2024-s013.zip › main_speech.ipynb]

# %% [markdown]
# imports

# %% [code]
%matplotlib inline
import eelbrain as eel
import numpy as np
import scipy, pathlib, importlib, mne, time, os, sys, statsmodels, statsmodels.stats.multitest, matplotlib
from tqdm import tqdm
import matplotlib.pyplot as plt
from matplotlib.lines import Line2D
mne.set_log_level(verbose='error')
import utils, TRFs
from pathnames import *

colors = [(0, 0.2, 0.7), (0, 0.5, 0.8), (0.4, 0.8, 1), (0.4, 0.9, 0.7)]

preds = {}
preds_a = {}
dBstrs=['66dB', '54dB', '42dB', '30dB']

# %% [markdown]
# preprocess EEG data

# %% [code]
importlib.reload(TRFs)
preprocessed_path.mkdir(exist_ok=True)

for i in range(4, 5):
    subject = f'TP00{i:02d}'
    print(subject)

    if subject == 'TP0009':
        remove_segments = [None, [[2400, 2540]]] # redid some of the speech material
    else:
        remove_segments = None
        
    if subject == 'TP0003':
        eegfiles = [f'{subject}_speech_part1a.bdf', f'{subject}_speech_part1b.bdf', f'{subject}_speech_part2.bdf']
    else:
        eegfiles = [f'{subject}_speech_part1.bdf', f'{subject}_speech_part2.bdf']

    savestr = f'{subject}_speech'
    ch = 'Cz'
    refc = ['EXG1', 'EXG2']
    fsds = 4096
    stdmul = 100
    N = 40
    t1 = 0
    t2 = 62
    save_raw_flag = True

    preprocessed_file = preprocessed_path / f'{savestr}_preprocessed_{ch}_{refc[0]}{refc[1]}.pkl'
    datadict = TRFs.preprocess_channel(savestr, preprocessed_file.stem, eegfiles, rawdata_path, subject, preprocessed_path, ch=ch, refc=refc, remove_segments=remove_segments, 
                            force_make=True, force_make_raw=False, t1=t1, t2=t2, N=N, plotfolder=preprocessed_path, temp_path=temp_path, plotflag=True, 
                            stdmul=stdmul, fsds=fsds, notchflag=True, save_raw_flag=save_raw_flag)

# %% [markdown]
# get preds

# %% [code]
importlib.reload(TRFs)
preds = TRFs.get_preds(preds, predspath=predictor_path, ks=['rect', 'oss', 'ossa', 'gt', 'zil'])

# %% [code]
importlib.reload(TRFs)
pred_shifts = TRFs.get_pred_shifts(preds)

# %% [markdown]
# Fit TRFs

# %% [markdown]
## All preds

# %% [code]
importlib.reload(TRFs)
options = [dict(cond='A', pndtype='true', pndsm=0.3, nbins=4, ks=['rect', 'oss', 'ossa', 'zil'], signs=['p'])]
TRFs.fit_TRFs(preds, options=options)

# %% [markdown]
## slow change only

# %% [code]
importlib.reload(TRFs)
options = [dict(cond='fixed1', pndtype='true', pndsm=0.3, nbins=4, ks=['gt'], signs=['p'])]
TRFs.fit_TRFs(preds, options=options)

# %% [markdown]
## fast change only

# %% [code]
importlib.reload(TRFs)
options = [dict(cond='switch1', pndtype='true', pndsm=0.3, nbins=4, ks=['gt'], signs=['p'])]
TRFs.fit_TRFs(preds, options=options)

# %% [markdown]
## datalength

# %% [code]
importlib.reload(TRFs)
for Ntrials in range(36, 41, 4):
    options = [dict(cond='switch', pndtype='true', pndsm=0.3, nbins=4, ks=['gt'], signs=['p'], Ntrials=Ntrials)]
    TRFs.fit_TRFs(preds, options=options)

# %% [markdown]
## Inherent

# %% [code]
importlib.reload(TRFs)
options = [dict(cond='A', pndtype='pred', pndsm=0.3, nbins=8, ks=['gt'], signs=['p'])]
TRFs.fit_TRFs(preds, options=options, subjects=[f'TP00{i}' for i in range(13, 25)])

# %% [code]
