# Supplementary material for: Level-Dependent Subcortical Electroencephalography Responses to Continuous Speech
Source: eNeuro. 2024 Aug 23;11(8):ENEURO.0135-24.2024. doi: 10.1523/ENEURO.0135-24.2024 (PMC11351020; doi:10.1523/ENEURO.0135-24.2024)
Supplement: Extended Data 1 — Download Extended Data 1, ZIP file. [file eneuro-11-ENEURO.0135-24.2024-s013.zip › pathnames.py]

import pathlib

rawdata_path = pathlib.Path(r'')
click_path = pathlib.Path(r'')
preprocessed_path = pathlib.Path(r'')
predictor_path = pathlib.Path(r'')
wav_path =  pathlib.Path(r'')
wav_switch_path = pathlib.Path(r'')
oss_path =  pathlib.Path(r'')
oss_switching_path = pathlib.Path(r'')
zil_path = pathlib.Path(r'')
zil_switch_path = pathlib.Path(r'')
ossa_path = pathlib.Path(r'')
ossa_switch_path = pathlib.Path(r'')
gt_path = pathlib.Path(r'')
gt_switch_path = pathlib.Path(r'')
speech_path = pathlib.Path(r'')
randomization_path = pathlib.Path(r'')
pnd_path = pathlib.Path(r'')
post_analysis_path = pathlib.Path(r'')
